# Supplementary material for: Relationship Between Amino Acid Intake in Maternal Diet and Risk of Gestational Diabetes Mellitus: Results from the BORN 2020 Pregnant Cohort in Northern Greece
Source: Nutrients. 2025 Jan 2;17(1):173. doi: 10.3390/nu17010173 (PMC11723356; doi:10.3390/nu17010173)
Supplement: Supplementary file 1 [file nutrients-17-00173-s001.zip]

Archive with 1 entries (1 files):
- nutrients-3400127-supplementary.pdf
